# Supplementary material for: Factors influencing hypothermia in very low/extremely low birth weight infants: a meta-analysis
Source: PeerJ. 2023 Feb 20;11:e14907. doi: 10.7717/peerj.14907 (PMC9948743; doi:10.7717/peerj.14907)
Supplement: Supplemental Information 4 [file peerj-11-14907-s004.zip]

Archive with 2 entries (2 files):
- Data/Data entry.xlsx
- Data/Risk factors for hypothermia in very low or extremely low birth weight infants.rm5
