# Supplementary material for: Factors influencing hypothermia in very low/extremely low birth weight infants: a meta-analysis
Source: PeerJ. 2023 Feb 20;11:e14907. doi: 10.7717/peerj.14907 (PMC9948743; doi:10.7717/peerj.14907)
Supplement: Supplemental Information 4 [file peerj-11-14907-s004.zip › Data/Data entry.xlsx]

## Sheet: Sheet1
		Author	Year	Hypothermia group	Normal group	Comparison of sources	Influencing Factors	OR	OR LL	OR UL
		Rui Gao	2022	125	122	Concurrent cases	Birth weight	0.997	0.996	0.999	1
							multiple births	2.279	1.106	4.694	2
							Asphyxia resuscitation	3.265	1.209	8.819	3
		Yimei Li	2013	181	106	Concurrent cases	Prenatal hormone use	0.457	0.252	0.827	4
							Mode of delivery (cesarean section)	2.415	1.331	4.382	5
							1min APGAR score <7	0.793	0.643	0.977	6
							Ambient temperature <25℃	0.655	0.485	0.885	7
							Entry time > 30 minutes	1.052	1.016	1.089	7
		Wei Zhou	2010	164	110	Concurrent cases	Not born in this hospital	4.86	2.16	8.58	7
							Born in the cold season	2.2	1.58	3.01	7
							History of asphyxiation	1.92	1.1	3.33	3
							Low birth weight	1.68	1.27	2.24	1
		Na Dong	2021	60	40	Concurrent cases	1min Apgar Score	5.902	2.451	14.215	6
							History of neonatal asphyxia	3.013	1.275	7.117	3
							Cesarean delivery	2.385	1.045	5.444	5
							Prenatal hormone use	0.385	0.168	0.88	4
		Akter S	2013	785	1525	Concurrent cases	age(huour)	2.25	1.13	4.47	13
							Mode of delivery (cesarean section)	1.35	1.18	2.12	5
							Need for artificial respiration (resuscitation)	2.43	1.47	3.01	3
							Birth weight	2.02	1.1	3.82	1
							Socio-economic status	2.76	1.56	4.9	14
		Wilson	2018	3132	2729	Concurrent cases	Failure to prevent timely low temperature	3.39	2.38	4.83	7
		Maria Fernanda	2014	593	754	Concurrent cases	Delivery room temperature <25	2.13	1.67	2.28	7
							Gestational week <32 weeks	2.01	1.51	2.68	10
							Hypertension in pregnancy	2	1.55	2.59	9
							Maternal delivery temperature <36℃	1.93	1.49	2.51	7
							Use of plastic bags/cling wrap	0.53	0.4	0.7	7
							Neonatal transfer	1.51	1.08	2.13	7
							Cold air breathing support	1.4	1.03	1.88	7
							Use of caps	0.55	0.39	0.78	7
		SS Miller	2011	4932	3850	Concurrent cases	Body weight <1400g	1.7	1.4	2.1	1
							Cesarean delivery	1.3	1.1	1.5	5
							Spontaneous birth	0.8	0.7	0.9	15
							PROM	0.8	0.7	0.9	7
							Prenatal steroid use	0.8	0.7	0.9	4
							Hypertension in pregnancy	1.1	1	1.1	9
							1min Apgar score <7	1.1	1	1.3	6
							5min APGAR score <7	1.3	1.1	1.4	6
							Multiple pregnancy	0.9	0.8	1	2
							Neonatal resuscitation	1.25	1.11	1.43	3
							Race (Black)	1.2	1.1	1.4	11
							Race(Asian)	1.2	1	1.4	11
		Yu	2020	1100	147	Concurrent cases	Gestational Week	0.873	0.744	1.024	10
							Birth weight	1	0.999	1.001	1
							Cesarean delivery	3.808	2.411	6.015	5
							Steroids throughout the prenatal period	2.035	1.344	3.083	4
							5min APGAR评分＜7	2.206	1.093	4.453	6
							Intubation in the delivery room	3.107	1.515	6.371	3
							PROM	1.203	0.803	1.802	12
							Hypertension in pregnancy	1.191	0.73	1.942	9
							SGA	2.009	1.149	3.512	8
		Na Hyun Lee	2019	3462	1211	Concurrent cases	Gestational Week	1.097	0.999	1.024	10
							Birth weight	0.998	0.998	0.999	1
							SGA	1.232	0.889	1.708	8
							Cesarean delivery	0.885	0.746	1.051	5
							Multiple Sclerosis	1.069	0.85	1.345	9
							PROM	1.077	0.922	1.257	12
							Chorioamnionitis	1.086	0.921	1.281	9
							Apgar score <7 at 5 min	1.582	1.368	1.83	6
							Intubation in the delivery room	1.421	1.197	1.687	3

## Sheet: PROM
								OR	OR LL	OR UL
				Yong et al	2020		Yong et al 2020	1.203	0.803	1.802	0.184818	-0.219401	0.588897	0.206198
				Na et al	2019		Na et al 2019	1.077	0.922	1.257	0.0741794	-0.0812101	0.228728	0.0790658
				Miller et al	2011		Miller et al 2011	0.8	0.7	0.9	-0.223144	-0.356675	-0.105361	0.0641108
										-0.223144	0.0641108
										0.0741794	0.0790658
										0.184818	0.206198

## Sheet: Gestational Week
										OR	OR LL	OR UL
						Maria et al	2014		Maria et al 2014	2.01	1.51	2.68	0.698135	0.41211	0.985817	0.146354
						Yong et al	2020		Yong et al 2020	0.873	0.744	1.024	-0.13582	-0.295714	0.0237165	0.0814874
						Na et al	2019		Na et al 2019	1.097	0.999	1.024	0.0925792	-0.0010005	0.0237165	0.00630536
											0.698135	0.146354
											0.0925792	0.00630536
											-0.13582	0.0814874

## Sheet: Complications
								OR	OR LL	OR UL
				Maria et al	2014		Maria et al 2014	2	1.55	2.59	0.693147	0.438255	0.951658	0.13097
				Miller et al	2011		Miller et al 2011	1.1	1	1.1	0.0953102	0	0.0953102	0.0243138
				Yong et al	2020		Yong et al 2020	1.191	0.73	1.942	0.174793	-0.314711	0.663718	0.249599
				Na et al	2019		Na et al 2019	1.086	0.921	1.281	0.0825012	-0.0822952	0.247641	0.0841674
											0.693147	0.13097
											0.0825012	0.0841674
											0.0953102	0.0243138
											0.174793	0.249599

## Sheet: SGA
									OR	OR LL	OR UL
					Yong et al	2020		Yong et al 2020	2.009	1.149	3.512	0.697637	0.138892	1.25619	0.285024
					Na et al	2019		Na et al 2019	1.232	0.889	1.708	0.208639	-0.117658	0.535323	0.166577

## Sheet: Failure to prevent in time
									OR	OR LL	OR UL
					Li et al	2013		Li et al 2013	1.52672	1.12994	2.06186	0.42312	0.122168	0.723606	0.153428
					Emilijia et al	2018		Emilijia et al 2018	3.39	2.38	4.83	1.22083	0.8671	1.57485	0.180547
					Maria et al	2014		Maria et al 2014	1.51	1.08	2.13	0.41211	0.076961	0.756122	0.173255
											1.22083	0.180547
											0.42312	0.153428
											0.41211	0.173255

## Sheet: Birth weight
							OR	OR LL	OR UL
			Gao et al	2022		Gao et al 2022	0.997	0.996	0.999	-0.00300451	-0.00400802	-0.0010005	0.000767225
			Zhou et al	2010		Zhou et al 2010	1.68	1.27	2.24	0.518794	0.239017	0.806476	0.14476
			Akter et al	2013		Akter et al 2013	2.02	1.1	3.82	0.703098	0.0953102	1.34025	0.317587
			SS Miller	2011		SS Miller 2011	1.7	1.4	2.1	0.530628	0.336472	0.741937	0.103435	分段
			Yu	2020		Yu 2020	1	0.999	1.001	0	-0.0010005	0.0009995	0.000510204
			Na Hyun Lee	2019		Na Hyun Lee 2019	0.998	0.998	0.999	-0.002002	-0.002002	-0.0010005	0.000255485
									0.703098	0.317587
									-0.00300451	0.000767225
									0.530628	0.103435
									-0.002002	0.000255485
									0	0.000510204
									0.518794	0.14476

## Sheet: multiple births
						OR	OR LL	OR UL
		Gao et al	2022		Gao et al 2022	2.279	1.106	4.694	0.823737	0.10075	1.54629	0.368759
		Miller et al	2011		Miller et al 2011	0.9	0.8	1	-0.105361	-0.223144	0	0.0569244
										-0.105361	0.0569244
										0.823737	0.368759

## Sheet: Neonatal resuscitation
									OR	OR LL	OR UL
					Gao et al	2022		Gao et al 2022	3.265	1.209	8.819	1.18326	0.189794	2.17691	0.506917
					Akter et al	2013		Akter et al 2013	2.43	1.47	3.01	0.887891	0.385262	1.10194	0.182826
					Miller et al	2011		Miller et al 2011	1.25	1.11	1.43	0.223144	0.10436	0.357674	0.064621
					Zhou et al	2010		Zhou et al 2010	1.92	1.1	3.33	0.652325	0.0953102	1.20297	0.282567
					Dong et al	2021		Dong et al 2021	3.013	1.275	7.117	1.10294	0.242946	1.96249	0.438658
					Yong et al	2020		Yong et al 2020	3.107	1.515	6.371	1.13366	0.415415	1.85176	0.366414
					Na et al	2019		Na et al 2019	1.421	1.197	1.687	0.351361	0.179818	0.522952	0.087534
											0.887891	0.182826
											1.10294	0.438658
											1.18326	0.506917
											0.223144	0.064621
											0.351361	0.087534
											1.13366	0.366414
											0.652325	0.282567

## Sheet: Drug use
								OR	OR LL	OR UL
				Li et al	2013		Li et al 2013	0.457	0.252	0.827	-0.783072	-1.37833	-0.189951	0.303157
				Dong et al	2021		Dong et al 2021	0.385	0.168	0.88	-0.954512	-1.78379	-0.127833	0.422438
				Miller et al	2011		Miller et al 2011	0.8	0.7	0.9	-0.223144	-0.356675	-0.105361	0.0641108
				Yong et al	2020		Yong et al 2020	2.035	1.344	3.083	0.710496	0.29565	1.1259	0.211799
											-0.223144	0.0641108
											0.710496	0.211799
											-0.783072	0.303157
											-0.954512	0.422438

[truncated: 2 more sheets: Cesarean delivery, Apgar score]
