# Supplementary material for: Factors influencing hypothermia in very low/extremely low birth weight infants: a meta-analysis
Source: PeerJ. 2023 Feb 20;11:e14907. doi: 10.7717/peerj.14907 (PMC9948743; doi:10.7717/peerj.14907)
Supplement: Supplemental Information 4 [file peerj-11-14907-s004.zip › Data/Risk factors for hypothermia in very low or extremely low birth weight infants.rm5]

<?xml version="1.0" encoding="ISO-8859-1" standalone="no"?>
<COCHRANE_REVIEW DESCRIPTION="" DOI="" GROUP_ID="" ID="651722082411072796" MERGED_FROM="" MODIFIED="2022-10-09 16:48:17 +0800" MODIFIED_BY="[Empty name]" REVIEW_NO="" REVMAN_SUB_VERSION="5.3.5 " REVMAN_VERSION="5" SPLIT_FROM="" STAGE="R" STATUS="A" TYPE="INTERVENTION" VERSION_NO="0.0">
<COVER_SHEET MODIFIED="2022-08-24 11:07:27 +0800" MODIFIED_BY="[Empty name]">
<TITLE MODIFIED="2022-08-24 11:07:27 +0800" MODIFIED_BY="[Empty name]">&#21361;&#38505;&#22240;&#32032; for &#26497;&#20302;/&#26497;&#36229;&#20302;&#20307;&#37325;&#20799;&#20302;&#20307;&#28201;</TITLE>
<CONTACT>
<PERSON ID="????" ROLE="UNKNOWN">
<PREFIX/>
<FIRST_NAME/>
<MIDDLE_INITIALS/>
<LAST_NAME/>
<SUFFIX/>
<POSITION/>
<EMAIL_1/>
<EMAIL_2/>
<URL/>
<MOBILE_PHONE/>
<ADDRESS>
<DEPARTMENT/>
<ORGANISATION/>
<ADDRESS_1/>
<ADDRESS_2/>
<CITY/>
<ZIP/>
<REGION/>
<COUNTRY CODE="NONE">Other</COUNTRY>
<PHONE_1/>
<PHONE_2/>
<FAX_1/>
<FAX_2/>
</ADDRESS>
<FOOTNOTE/>
</PERSON>
</CONTACT>
<CREATORS>
<PERSON ID="????" ROLE="AUTHOR">
<PREFIX/>
<FIRST_NAME/>
<MIDDLE_INITIALS/>
<LAST_NAME/>
<SUFFIX/>
<POSITION/>
<EMAIL_1/>
<EMAIL_2/>
<URL/>
<MOBILE_PHONE/>
<ADDRESS>
<DEPARTMENT/>
<ORGANISATION/>
<ADDRESS_1/>
<ADDRESS_2/>
<CITY/>
<ZIP/>
<REGION/>
<COUNTRY CODE="NONE">Other</COUNTRY>
<PHONE_1/>
<PHONE_2/>
<FAX_1/>
<FAX_2/>
</ADDRESS>
<FOOTNOTE/>
</PERSON>
</CREATORS>
<DATES>
<UP_TO_DATE>
<DATE DAY="" MONTH="" YEAR=""/>
</UP_TO_DATE>
<LAST_SEARCH>
<DATE DAY="" MONTH="" YEAR=""/>
</LAST_SEARCH>
<NEXT_STAGE>
<DATE DAY="" MONTH="" YEAR=""/>
</NEXT_STAGE>
<PROTOCOL_PUBLISHED ISSUE="" YEAR=""/>
<REVIEW_PUBLISHED ISSUE="" YEAR=""/>
<LAST_CITATION_ISSUE ISSUE="" YEAR=""/>
</DATES>
<WHATS_NEW/>
<HISTORY/>
<SOURCES_OF_SUPPORT>
<INTERNAL_SOURCES/>
<EXTERNAL_SOURCES/>
</SOURCES_OF_SUPPORT>
<MESH_TERMS VERIFIED="NO"/>
<KEYWORDS/>
</COVER_SHEET>
<MAIN_TEXT>
<SUMMARY>
<TITLE>[Summary title]</TITLE>
<SUMMARY_BODY>
<P>[Summary text]</P>
</SUMMARY_BODY>
</SUMMARY>
<ABSTRACT>
<ABS_BACKGROUND/>
<ABS_OBJECTIVES/>
<ABS_SEARCH_STRATEGY/>
<ABS_SELECTION_CRITERIA/>
<ABS_DATA_COLLECTION/>
<ABS_RESULTS/>
<ABS_CONCLUSIONS/>
</ABSTRACT>
<BODY>
<BACKGROUND>
<CONDITION/>
<INTERVENTION/>
<THEORY/>
<IMPORTANCE/>
</BACKGROUND>
<OBJECTIVES/>
<METHODS>
<SELECTION_CRITERIA>
<CRIT_STUDIES/>
<CRIT_PARTICIPANTS/>
<CRIT_INTERVENTIONS/>
<CRIT_OUTCOMES>
<CRIT_OUTCOMES_PRIMARY/>
<CRIT_OUTCOMES_SECONDARY/>
</CRIT_OUTCOMES>
</SELECTION_CRITERIA>
<SEARCH_METHODS>
<ELECTRONIC_SEARCHES/>
<OTHER_SEARCHES/>
</SEARCH_METHODS>
<DATA_COLLECTION>
<STUDY_SELECTION/>
<DATA_EXTRACTION/>
<QUALITY_ASSESSMENT/>
<EFFECT_MEASURES/>
<UNIT_OF_ANALYSIS/>
<MISSING_DATA/>
<HETEROGENEITY_ASSESSMENT/>
<BIAS_ASSESSMENT/>
<DATA_SYNTHESIS/>
<SUBGROUP_ANALYSIS/>
<SENSITIVITY_ANALYSIS/>
</DATA_COLLECTION>
</METHODS>
<RESULTS>
<STUDY_DESCRIPTION>
<SEARCH_RESULTS/>
<INCLUDED_STUDIES_DESCR/>
<EXCLUDED_STUDIES_DESCR/>
</STUDY_DESCRIPTION>
<STUDY_QUALITY>
<ALLOCATION/>
<BLINDING/>
<EXCLUSIONS/>
<SELECTIVE_REPORTING/>
<OTHER_BIAS_SOURCES/>
</STUDY_QUALITY>
<INTERVENTION_EFFECTS/>
</RESULTS>
<DISCUSSION>
<SUMMARY_OF_RESULTS/>
<APPLICABILITY_OF_FINDINGS/>
<QUALITY_OF_EVIDENCE/>
<POTENTIAL_BIASES/>
<AGREEMENT/>
</DISCUSSION>
<CONCLUSIONS>
<IMPLICATIONS_PRACTICE/>
<IMPLICATIONS_RESEARCH/>
</CONCLUSIONS>
</BODY>
<ACKNOWLEDGEMENTS/>
<CONFLICT_OF_INTEREST/>
<CONTRIBUTIONS/>
<PRO_REV_DIFF/>
<PUBLIC_NOTES/>
</MAIN_TEXT>
<STUDIES_AND_REFERENCES MODIFIED="2022-08-24 11:21:37 +0800" MODIFIED_BY="[Empty name]">
<STUDIES MODIFIED="2022-08-24 11:21:37 +0800" MODIFIED_BY="[Empty name]">
<INCLUDED_STUDIES MODIFIED="2022-08-24 11:21:37 +0800" MODIFIED_BY="[Empty name]">
<STUDY DATA_SOURCE="PUB" ID="STD-Akter-et-al-2013" MODIFIED="2022-08-24 11:20:29 +0800" MODIFIED_BY="[Empty name]" NAME="Akter et al 2013" YEAR="2013">
<REFERENCE PRIMARY="NO" TYPE="JOURNAL_ARTICLE">
<IDENTIFIERS/>
</REFERENCE>
<IDENTIFIERS/>
</STUDY>
<STUDY DATA_SOURCE="PUB" ID="STD-Dong-et-al-2021" MODIFIED="2022-08-24 11:21:37 +0800" MODIFIED_BY="[Empty name]" NAME="Dong et al 2021" YEAR="2021">
<REFERENCE PRIMARY="NO" TYPE="JOURNAL_ARTICLE">
<IDENTIFIERS/>
</REFERENCE>
<IDENTIFIERS/>
</STUDY>
<STUDY DATA_SOURCE="PUB" ID="STD-Emilijia-et-al-2018" MODIFIED="2022-08-24 11:19:56 +0800" MODIFIED_BY="[Empty name]" NAME="Emilijia et al 2018" YEAR="2018">
<REFERENCE PRIMARY="NO" TYPE="JOURNAL_ARTICLE">
<IDENTIFIERS/>
</REFERENCE>
<IDENTIFIERS/>
</STUDY>
<STUDY DATA_SOURCE="PUB" ID="STD-Gao-et-al-2022" MODIFIED="2022-08-24 11:20:11 +0800" MODIFIED_BY="[Empty name]" NAME="Gao et al 2022" YEAR="2022">
<REFERENCE PRIMARY="NO" TYPE="JOURNAL_ARTICLE">
<IDENTIFIERS/>
</REFERENCE>
<IDENTIFIERS/>
</STUDY>
<STUDY DATA_SOURCE="PUB" ID="STD-Li-et-al-2013" MODIFIED="2022-08-24 11:19:50 +0800" MODIFIED_BY="[Empty name]" NAME="Li et al 2013" YEAR="2013">
<REFERENCE PRIMARY="NO" TYPE="JOURNAL_ARTICLE">
<IDENTIFIERS/>
</REFERENCE>
<IDENTIFIERS/>
</STUDY>
<STUDY DATA_SOURCE="PUB" ID="STD-Maria-et-al-2014" MODIFIED="2022-08-24 11:19:30 +0800" MODIFIED_BY="[Empty name]" NAME="Maria et al 2014" YEAR="2014">
<REFERENCE PRIMARY="NO" TYPE="JOURNAL_ARTICLE">
<IDENTIFIERS/>
</REFERENCE>
<IDENTIFIERS/>
</STUDY>
<STUDY DATA_SOURCE="PUB" ID="STD-Miller-et-al-2011" MODIFIED="2022-08-24 11:19:15 +0800" MODIFIED_BY="[Empty name]" NAME="Miller et al 2011" YEAR="2011">
<REFERENCE PRIMARY="NO" TYPE="JOURNAL_ARTICLE">
<IDENTIFIERS/>
</REFERENCE>
<IDENTIFIERS/>
</STUDY>
<STUDY DATA_SOURCE="PUB" ID="STD-Na-et-al-2019" MODIFIED="2022-08-24 11:19:10 +0800" MODIFIED_BY="[Empty name]" NAME="Na et al 2019" YEAR="2019">
<REFERENCE PRIMARY="NO" TYPE="JOURNAL_ARTICLE">
<IDENTIFIERS/>
</REFERENCE>
<IDENTIFIERS/>
</STUDY>
<STUDY DATA_SOURCE="PUB" ID="STD-Yong-et-al-2020" MODIFIED="2022-08-24 11:18:57 +0800" MODIFIED_BY="[Empty name]" NAME="Yong et al 2020" YEAR="2020">
<REFERENCE PRIMARY="NO" TYPE="JOURNAL_ARTICLE">
<IDENTIFIERS/>
</REFERENCE>
<IDENTIFIERS/>
</STUDY>
<STUDY DATA_SOURCE="PUB" ID="STD-Zhou-et-al-2010" MODIFIED="2022-08-24 11:20:19 +0800" MODIFIED_BY="[Empty name]" NAME="Zhou et al 2010" YEAR="2010">
<REFERENCE PRIMARY="NO" TYPE="JOURNAL_ARTICLE">
<IDENTIFIERS/>
</REFERENCE>
<IDENTIFIERS/>
</STUDY>
</INCLUDED_STUDIES>
<EXCLUDED_STUDIES/>
<AWAITING_STUDIES/>
<ONGOING_STUDIES/>
</STUDIES>
<OTHER_REFERENCES>
<ADDITIONAL_REFERENCES/>
<OTHER_VERSIONS_REFERENCES/>
<PENDING_REFERENCES/>
</OTHER_REFERENCES>
</STUDIES_AND_REFERENCES>
<CHARACTERISTICS_OF_STUDIES MODIFIED="2022-08-24 11:21:37 +0800" MODIFIED_BY="[Empty name]">
<CHARACTERISTICS_OF_INCLUDED_STUDIES MODIFIED="2022-08-24 11:21:37 +0800" MODIFIED_BY="[Empty name]" SORT_BY="STUDY" USER_DEF_1_ENABLED="NO" USER_DEF_2_ENABLED="NO" USER_DEF_3_ENABLED="NO">
<INCLUDED_CHAR STUDY_ID="STD-Akter-et-al-2013">
<CHAR_METHODS/>
<CHAR_PARTICIPANTS/>
<CHAR_INTERVENTIONS/>
<CHAR_OUTCOMES/>
<CHAR_NOTES/>
</INCLUDED_CHAR>
<INCLUDED_CHAR STUDY_ID="STD-Dong-et-al-2021">
<CHAR_METHODS/>
<CHAR_PARTICIPANTS/>
<CHAR_INTERVENTIONS/>
<CHAR_OUTCOMES/>
<CHAR_NOTES/>
</INCLUDED_CHAR>
<INCLUDED_CHAR STUDY_ID="STD-Emilijia-et-al-2018">
<CHAR_METHODS/>
<CHAR_PARTICIPANTS/>
<CHAR_INTERVENTIONS/>
<CHAR_OUTCOMES/>
<CHAR_NOTES/>
</INCLUDED_CHAR>
<INCLUDED_CHAR STUDY_ID="STD-Gao-et-al-2022">
<CHAR_METHODS/>
<CHAR_PARTICIPANTS/>
<CHAR_INTERVENTIONS/>
<CHAR_OUTCOMES/>
<CHAR_NOTES/>
</INCLUDED_CHAR>
<INCLUDED_CHAR STUDY_ID="STD-Li-et-al-2013">
<CHAR_METHODS/>
<CHAR_PARTICIPANTS/>
<CHAR_INTERVENTIONS/>
<CHAR_OUTCOMES/>
<CHAR_NOTES/>
</INCLUDED_CHAR>
<INCLUDED_CHAR STUDY_ID="STD-Maria-et-al-2014">
<CHAR_METHODS/>
<CHAR_PARTICIPANTS/>
<CHAR_INTERVENTIONS/>
<CHAR_OUTCOMES/>
<CHAR_NOTES/>
</INCLUDED_CHAR>
<INCLUDED_CHAR STUDY_ID="STD-Miller-et-al-2011">
<CHAR_METHODS/>
<CHAR_PARTICIPANTS/>
<CHAR_INTERVENTIONS/>
<CHAR_OUTCOMES/>
<CHAR_NOTES/>
</INCLUDED_CHAR>
<INCLUDED_CHAR STUDY_ID="STD-Na-et-al-2019">
<CHAR_METHODS/>
<CHAR_PARTICIPANTS/>
<CHAR_INTERVENTIONS/>
<CHAR_OUTCOMES/>
<CHAR_NOTES/>
</INCLUDED_CHAR>
<INCLUDED_CHAR STUDY_ID="STD-Yong-et-al-2020">
<CHAR_METHODS/>
<CHAR_PARTICIPANTS/>
<CHAR_INTERVENTIONS/>
<CHAR_OUTCOMES/>
<CHAR_NOTES/>
</INCLUDED_CHAR>
<INCLUDED_CHAR STUDY_ID="STD-Zhou-et-al-2010">
<CHAR_METHODS/>
<CHAR_PARTICIPANTS/>
<CHAR_INTERVENTIONS/>
<CHAR_OUTCOMES/>
<CHAR_NOTES/>
</INCLUDED_CHAR>
<FOOTNOTES/>
</CHARACTERISTICS_OF_INCLUDED_STUDIES>
<CHARACTERISTICS_OF_EXCLUDED_STUDIES SORT_BY="STUDY">
<FOOTNOTES/>
</CHARACTERISTICS_OF_EXCLUDED_STUDIES>
<CHARACTERISTICS_OF_AWAITING_STUDIES SORT_BY="STUDY" USER_DEF_1_ENABLED="NO" USER_DEF_2_ENABLED="NO" USER_DEF_3_ENABLED="NO">
<FOOTNOTES/>
</CHARACTERISTICS_OF_AWAITING_STUDIES>
<CHARACTERISTICS_OF_ONGOING_STUDIES SORT_BY="STUDY" USER_DEF_1_ENABLED="NO" USER_DEF_2_ENABLED="NO" USER_DEF_3_ENABLED="NO">
<FOOTNOTES/>
</CHARACTERISTICS_OF_ONGOING_STUDIES>
</CHARACTERISTICS_OF_STUDIES>
<QUALITY_ITEMS MODIFIED="2022-08-24 11:21:37 +0800" MODIFIED_BY="[Empty name]">
<QUALITY_ITEM CORE_ITEM="YES" ID="QIT-01" LEVEL="STUDY" MODIFIED="2022-08-24 11:21:37 +0800" MODIFIED_BY="[Empty name]" NO="1">
<NAME>Random sequence generation (selection bias)</NAME>
<DESCRIPTION>
<P>Selection bias (biased allocation to interventions) due to inadequate generation of a randomised sequence</P>
</DESCRIPTION>
<QUALITY_ITEM_DATA>
<QUALITY_ITEM_DATA_ENTRY RESULT="UNKNOWN" STUDY_ID="STD-Akter-et-al-2013">
<DESCRIPTION/>
</QUALITY_ITEM_DATA_ENTRY>
<QUALITY_ITEM_DATA_ENTRY RESULT="UNKNOWN" STUDY_ID="STD-Dong-et-al-2021">
<DESCRIPTION/>
</QUALITY_ITEM_DATA_ENTRY>
<QUALITY_ITEM_DATA_ENTRY RESULT="UNKNOWN" STUDY_ID="STD-Emilijia-et-al-2018">
<DESCRIPTION/>
</QUALITY_ITEM_DATA_ENTRY>
<QUALITY_ITEM_DATA_ENTRY RESULT="UNKNOWN" STUDY_ID="STD-Gao-et-al-2022">
<DESCRIPTION/>
</QUALITY_ITEM_DATA_ENTRY>
<QUALITY_ITEM_DATA_ENTRY RESULT="UNKNOWN" STUDY_ID="STD-Li-et-al-2013">
<DESCRIPTION/>
</QUALITY_ITEM_DATA_ENTRY>
<QUALITY_ITEM_DATA_ENTRY RESULT="UNKNOWN" STUDY_ID="STD-Maria-et-al-2014">
<DESCRIPTION/>
</QUALITY_ITEM_DATA_ENTRY>
<QUALITY_ITEM_DATA_ENTRY RESULT="UNKNOWN" STUDY_ID="STD-Miller-et-al-2011">
<DESCRIPTION/>
</QUALITY_ITEM_DATA_ENTRY>
<QUALITY_ITEM_DATA_ENTRY RESULT="UNKNOWN" STUDY_ID="STD-Na-et-al-2019">
<DESCRIPTION/>
</QUALITY_ITEM_DATA_ENTRY>
<QUALITY_ITEM_DATA_ENTRY RESULT="UNKNOWN" STUDY_ID="STD-Yong-et-al-2020">
<DESCRIPTION/>
</QUALITY_ITEM_DATA_ENTRY>
<QUALITY_ITEM_DATA_ENTRY RESULT="UNKNOWN" STUDY_ID="STD-Zhou-et-al-2010">
<DESCRIPTION/>
</QUALITY_ITEM_DATA_ENTRY>
</QUALITY_ITEM_DATA>
</QUALITY_ITEM>
<QUALITY_ITEM CORE_ITEM="YES" ID="QIT-02" LEVEL="STUDY" MODIFIED="2022-08-24 11:21:37 +0800" MODIFIED_BY="[Empty name]" NO="2">
<NAME>Allocation concealment (selection bias)</NAME>
<DESCRIPTION>
<P>Selection bias (biased allocation to interventions) due to inadequate concealment of allocations prior to assignment</P>
</DESCRIPTION>
<QUALITY_ITEM_DATA>
<QUALITY_ITEM_DATA_ENTRY RESULT="UNKNOWN" STUDY_ID="STD-Akter-et-al-2013">
<DESCRIPTION/>
</QUALITY_ITEM_DATA_ENTRY>
<QUALITY_ITEM_DATA_ENTRY RESULT="UNKNOWN" STUDY_ID="STD-Dong-et-al-2021">
<DESCRIPTION/>
</QUALITY_ITEM_DATA_ENTRY>
<QUALITY_ITEM_DATA_ENTRY RESULT="UNKNOWN" STUDY_ID="STD-Emilijia-et-al-2018">
<DESCRIPTION/>
</QUALITY_ITEM_DATA_ENTRY>
<QUALITY_ITEM_DATA_ENTRY RESULT="UNKNOWN" STUDY_ID="STD-Gao-et-al-2022">
<DESCRIPTION/>
</QUALITY_ITEM_DATA_ENTRY>
<QUALITY_ITEM_DATA_ENTRY RESULT="UNKNOWN" STUDY_ID="STD-Li-et-al-2013">
<DESCRIPTION/>
</QUALITY_ITEM_DATA_ENTRY>
<QUALITY_ITEM_DATA_ENTRY RESULT="UNKNOWN" STUDY_ID="STD-Maria-et-al-2014">
<DESCRIPTION/>
</QUALITY_ITEM_DATA_ENTRY>
<QUALITY_ITEM_DATA_ENTRY RESULT="UNKNOWN" STUDY_ID="STD-Miller-et-al-2011">
<DESCRIPTION/>
</QUALITY_ITEM_DATA_ENTRY>
<QUALITY_ITEM_DATA_ENTRY RESULT="UNKNOWN" STUDY_ID="STD-Na-et-al-2019">
<DESCRIPTION/>
</QUALITY_ITEM_DATA_ENTRY>
<QUALITY_ITEM_DATA_ENTRY RESULT="UNKNOWN" STUDY_ID="STD-Yong-et-al-2020">
<DESCRIPTION/>
</QUALITY_ITEM_DATA_ENTRY>
<QUALITY_ITEM_DATA_ENTRY RESULT="UNKNOWN" STUDY_ID="STD-Zhou-et-al-2010">
<DESCRIPTION/>
</QUALITY_ITEM_DATA_ENTRY>
</QUALITY_ITEM_DATA>
</QUALITY_ITEM>
<QUALITY_ITEM CORE_ITEM="YES" ID="QIT-03" LEVEL="GROUP" MODIFIED="2022-08-24 11:21:37 +0800" MODIFIED_BY="[Empty name]" NO="3">
<NAME>Blinding of participants and personnel (performance bias)</NAME>
<DESCRIPTION>
<P>Performance bias due to knowledge of the allocated interventions by participants and personnel during the study</P>
</DESCRIPTION>
<QUALITY_ITEM_DATA_ENTRY_GROUP ID="QIG-03.01" NO="1">
<NAME>All outcomes</NAME>
</QUALITY_ITEM_DATA_ENTRY_GROUP>
<QUALITY_ITEM_DATA>
<QUALITY_ITEM_DATA_ENTRY GROUP_ID="QIG-03.01" RESULT="UNKNOWN" STUDY_ID="STD-Akter-et-al-2013">
<DESCRIPTION/>
</QUALITY_ITEM_DATA_ENTRY>
<QUALITY_ITEM_DATA_ENTRY GROUP_ID="QIG-03.01" RESULT="UNKNOWN" STUDY_ID="STD-Dong-et-al-2021">
<DESCRIPTION/>
</QUALITY_ITEM_DATA_ENTRY>
<QUALITY_ITEM_DATA_ENTRY GROUP_ID="QIG-03.01" RESULT="UNKNOWN" STUDY_ID="STD-Emilijia-et-al-2018">
<DESCRIPTION/>
</QUALITY_ITEM_DATA_ENTRY>
<QUALITY_ITEM_DATA_ENTRY GROUP_ID="QIG-03.01" RESULT="UNKNOWN" STUDY_ID="STD-Gao-et-al-2022">
<DESCRIPTION/>
</QUALITY_ITEM_DATA_ENTRY>
<QUALITY_ITEM_DATA_ENTRY GROUP_ID="QIG-03.01" RESULT="UNKNOWN" STUDY_ID="STD-Li-et-al-2013">
<DESCRIPTION/>
</QUALITY_ITEM_DATA_ENTRY>
<QUALITY_ITEM_DATA_ENTRY GROUP_ID="QIG-03.01" RESULT="UNKNOWN" STUDY_ID="STD-Maria-et-al-2014">
<DESCRIPTION/>
</QUALITY_ITEM_DATA_ENTRY>
<QUALITY_ITEM_DATA_ENTRY GROUP_ID="QIG-03.01" RESULT="UNKNOWN" STUDY_ID="STD-Miller-et-al-2011">
<DESCRIPTION/>
</QUALITY_ITEM_DATA_ENTRY>
<QUALITY_ITEM_DATA_ENTRY GROUP_ID="QIG-03.01" RESULT="UNKNOWN" STUDY_ID="STD-Na-et-al-2019">
<DESCRIPTION/>
</QUALITY_ITEM_DATA_ENTRY>
<QUALITY_ITEM_DATA_ENTRY GROUP_ID="QIG-03.01" RESULT="UNKNOWN" STUDY_ID="STD-Yong-et-al-2020">
<DESCRIPTION/>
</QUALITY_ITEM_DATA_ENTRY>
<QUALITY_ITEM_DATA_ENTRY GROUP_ID="QIG-03.01" RESULT="UNKNOWN" STUDY_ID="STD-Zhou-et-al-2010">
<DESCRIPTION/>
</QUALITY_ITEM_DATA_ENTRY>
</QUALITY_ITEM_DATA>
</QUALITY_ITEM>
<QUALITY_ITEM CORE_ITEM="YES" ID="QIT-04" LEVEL="GROUP" MODIFIED="2022-08-24 11:21:37 +0800" MODIFIED_BY="[Empty name]" NO="4">
<NAME>Blinding of outcome assessment (detection bias)</NAME>
<DESCRIPTION>
<P>Detection bias due to knowledge of the allocated interventions by outcome assessors</P>
</DESCRIPTION>
<QUALITY_ITEM_DATA_ENTRY_GROUP ID="QIG-04.01" NO="1">
<NAME>All outcomes</NAME>
</QUALITY_ITEM_DATA_ENTRY_GROUP>
<QUALITY_ITEM_DATA>
<QUALITY_ITEM_DATA_ENTRY GROUP_ID="QIG-04.01" RESULT="UNKNOWN" STUDY_ID="STD-Akter-et-al-2013">
<DESCRIPTION/>
</QUALITY_ITEM_DATA_ENTRY>
<QUALITY_ITEM_DATA_ENTRY GROUP_ID="QIG-04.01" RESULT="UNKNOWN" STUDY_ID="STD-Dong-et-al-2021">
<DESCRIPTION/>
</QUALITY_ITEM_DATA_ENTRY>
<QUALITY_ITEM_DATA_ENTRY GROUP_ID="QIG-04.01" RESULT="UNKNOWN" STUDY_ID="STD-Emilijia-et-al-2018">
<DESCRIPTION/>
</QUALITY_ITEM_DATA_ENTRY>
<QUALITY_ITEM_DATA_ENTRY GROUP_ID="QIG-04.01" RESULT="UNKNOWN" STUDY_ID="STD-Gao-et-al-2022">
<DESCRIPTION/>
</QUALITY_ITEM_DATA_ENTRY>
<QUALITY_ITEM_DATA_ENTRY GROUP_ID="QIG-04.01" RESULT="UNKNOWN" STUDY_ID="STD-Li-et-al-2013">
<DESCRIPTION/>
</QUALITY_ITEM_DATA_ENTRY>
<QUALITY_ITEM_DATA_ENTRY GROUP_ID="QIG-04.01" RESULT="UNKNOWN" STUDY_ID="STD-Maria-et-al-2014">
<DESCRIPTION/>
</QUALITY_ITEM_DATA_ENTRY>
<QUALITY_ITEM_DATA_ENTRY GROUP_ID="QIG-04.01" RESULT="UNKNOWN" STUDY_ID="STD-Miller-et-al-2011">
<DESCRIPTION/>
</QUALITY_ITEM_DATA_ENTRY>
<QUALITY_ITEM_DATA_ENTRY GROUP_ID="QIG-04.01" RESULT="UNKNOWN" STUDY_ID="STD-Na-et-al-2019">
<DESCRIPTION/>
</QUALITY_ITEM_DATA_ENTRY>
<QUALITY_ITEM_DATA_ENTRY GROUP_ID="QIG-04.01" RESULT="UNKNOWN" STUDY_ID="STD-Yong-et-al-2020">
<DESCRIPTION/>
</QUALITY_ITEM_DATA_ENTRY>
<QUALITY_ITEM_DATA_ENTRY GROUP_ID="QIG-04.01" RESULT="UNKNOWN" STUDY_ID="STD-Zhou-et-al-2010">
<DESCRIPTION/>
</QUALITY_ITEM_DATA_ENTRY>
</QUALITY_ITEM_DATA>
</QUALITY_ITEM>
<QUALITY_ITEM CORE_ITEM="YES" ID="QIT-05" LEVEL="GROUP" MODIFIED="2022-08-24 11:21:37 +0800" MODIFIED_BY="[Empty name]" NO="5">
<NAME>Incomplete outcome data (attrition bias)</NAME>
<DESCRIPTION>
<P>Attrition bias due to amount, nature or handling of incomplete outcome data</P>
</DESCRIPTION>
<QUALITY_ITEM_DATA_ENTRY_GROUP ID="QIG-05.01" NO="1">
<NAME>All outcomes</NAME>
</QUALITY_ITEM_DATA_ENTRY_GROUP>
<QUALITY_ITEM_DATA>
<QUALITY_ITEM_DATA_ENTRY GROUP_ID="QIG-05.01" RESULT="UNKNOWN" STUDY_ID="STD-Akter-et-al-2013">
<DESCRIPTION/>
</QUALITY_ITEM_DATA_ENTRY>
<QUALITY_ITEM_DATA_ENTRY GROUP_ID="QIG-05.01" RESULT="UNKNOWN" STUDY_ID="STD-Dong-et-al-2021">
<DESCRIPTION/>
</QUALITY_ITEM_DATA_ENTRY>
<QUALITY_ITEM_DATA_ENTRY GROUP_ID="QIG-05.01" RESULT="UNKNOWN" STUDY_ID="STD-Emilijia-et-al-2018">
<DESCRIPTION/>
</QUALITY_ITEM_DATA_ENTRY>
<QUALITY_ITEM_DATA_ENTRY GROUP_ID="QIG-05.01" RESULT="UNKNOWN" STUDY_ID="STD-Gao-et-al-2022">
<DESCRIPTION/>
</QUALITY_ITEM_DATA_ENTRY>
<QUALITY_ITEM_DATA_ENTRY GROUP_ID="QIG-05.01" RESULT="UNKNOWN" STUDY_ID="STD-Li-et-al-2013">
<DESCRIPTION/>
</QUALITY_ITEM_DATA_ENTRY>
<QUALITY_ITEM_DATA_ENTRY GROUP_ID="QIG-05.01" RESULT="UNKNOWN" STUDY_ID="STD-Maria-et-al-2014">
<DESCRIPTION/>
</QUALITY_ITEM_DATA_ENTRY>
<QUALITY_ITEM_DATA_ENTRY GROUP_ID="QIG-05.01" RESULT="UNKNOWN" STUDY_ID="STD-Miller-et-al-2011">
<DESCRIPTION/>
</QUALITY_ITEM_DATA_ENTRY>
<QUALITY_ITEM_DATA_ENTRY GROUP_ID="QIG-05.01" RESULT="UNKNOWN" STUDY_ID="STD-Na-et-al-2019">
<DESCRIPTION/>
</QUALITY_ITEM_DATA_ENTRY>
<QUALITY_ITEM_DATA_ENTRY GROUP_ID="QIG-05.01" RESULT="UNKNOWN" STUDY_ID="STD-Yong-et-al-2020">
<DESCRIPTION/>
</QUALITY_ITEM_DATA_ENTRY>
<QUALITY_ITEM_DATA_ENTRY GROUP_ID="QIG-05.01" RESULT="UNKNOWN" STUDY_ID="STD-Zhou-et-al-2010">
<DESCRIPTION/>
</QUALITY_ITEM_DATA_ENTRY>
</QUALITY_ITEM_DATA>
</QUALITY_ITEM>
<QUALITY_ITEM CORE_ITEM="YES" ID="QIT-06" LEVEL="STUDY" MODIFIED="2022-08-24 11:21:37 +0800" MODIFIED_BY="[Empty name]" NO="6">
<NAME>Selective reporting (reporting bias)</NAME>
<DESCRIPTION>
<P>Reporting bias due to selective outcome reporting</P>
</DESCRIPTION>
<QUALITY_ITEM_DATA>
<QUALITY_ITEM_DATA_ENTRY RESULT="UNKNOWN" STUDY_ID="STD-Akter-et-al-2013">
<DESCRIPTION/>
</QUALITY_ITEM_DATA_ENTRY>
<QUALITY_ITEM_DATA_ENTRY RESULT="UNKNOWN" STUDY_ID="STD-Dong-et-al-2021">
<DESCRIPTION/>
</QUALITY_ITEM_DATA_ENTRY>
<QUALITY_ITEM_DATA_ENTRY RESULT="UNKNOWN" STUDY_ID="STD-Emilijia-et-al-2018">
<DESCRIPTION/>
</QUALITY_ITEM_DATA_ENTRY>
<QUALITY_ITEM_DATA_ENTRY RESULT="UNKNOWN" STUDY_ID="STD-Gao-et-al-2022">
<DESCRIPTION/>
</QUALITY_ITEM_DATA_ENTRY>
<QUALITY_ITEM_DATA_ENTRY RESULT="UNKNOWN" STUDY_ID="STD-Li-et-al-2013">
<DESCRIPTION/>
</QUALITY_ITEM_DATA_ENTRY>
<QUALITY_ITEM_DATA_ENTRY RESULT="UNKNOWN" STUDY_ID="STD-Maria-et-al-2014">
<DESCRIPTION/>
</QUALITY_ITEM_DATA_ENTRY>
<QUALITY_ITEM_DATA_ENTRY RESULT="UNKNOWN" STUDY_ID="STD-Miller-et-al-2011">
<DESCRIPTION/>
</QUALITY_ITEM_DATA_ENTRY>
<QUALITY_ITEM_DATA_ENTRY RESULT="UNKNOWN" STUDY_ID="STD-Na-et-al-2019">
<DESCRIPTION/>
</QUALITY_ITEM_DATA_ENTRY>
<QUALITY_ITEM_DATA_ENTRY RESULT="UNKNOWN" STUDY_ID="STD-Yong-et-al-2020">
<DESCRIPTION/>
</QUALITY_ITEM_DATA_ENTRY>
<QUALITY_ITEM_DATA_ENTRY RESULT="UNKNOWN" STUDY_ID="STD-Zhou-et-al-2010">
<DESCRIPTION/>
</QUALITY_ITEM_DATA_ENTRY>
</QUALITY_ITEM_DATA>
</QUALITY_ITEM>
<QUALITY_ITEM CORE_ITEM="YES" ID="QIT-07" LEVEL="STUDY" MODIFIED="2022-08-24 11:21:37 +0800" MODIFIED_BY="[Empty name]" NO="7">
<NAME>Other bias</NAME>
<DESCRIPTION>
<P>Bias due to problems not covered elsewhere in the table</P>
</DESCRIPTION>
<QUALITY_ITEM_DATA>
<QUALITY_ITEM_DATA_ENTRY RESULT="UNKNOWN" STUDY_ID="STD-Akter-et-al-2013">
<DESCRIPTION/>
</QUALITY_ITEM_DATA_ENTRY>
<QUALITY_ITEM_DATA_ENTRY RESULT="UNKNOWN" STUDY_ID="STD-Dong-et-al-2021">
<DESCRIPTION/>
</QUALITY_ITEM_DATA_ENTRY>
<QUALITY_ITEM_DATA_ENTRY RESULT="UNKNOWN" STUDY_ID="STD-Emilijia-et-al-2018">
<DESCRIPTION/>
</QUALITY_ITEM_DATA_ENTRY>
<QUALITY_ITEM_DATA_ENTRY RESULT="UNKNOWN" STUDY_ID="STD-Gao-et-al-2022">
<DESCRIPTION/>
</QUALITY_ITEM_DATA_ENTRY>
<QUALITY_ITEM_DATA_ENTRY RESULT="UNKNOWN" STUDY_ID="STD-Li-et-al-2013">
<DESCRIPTION/>
</QUALITY_ITEM_DATA_ENTRY>
<QUALITY_ITEM_DATA_ENTRY RESULT="UNKNOWN" STUDY_ID="STD-Maria-et-al-2014">
<DESCRIPTION/>
</QUALITY_ITEM_DATA_ENTRY>
<QUALITY_ITEM_DATA_ENTRY RESULT="UNKNOWN" STUDY_ID="STD-Miller-et-al-2011">
<DESCRIPTION/>
</QUALITY_ITEM_DATA_ENTRY>
<QUALITY_ITEM_DATA_ENTRY RESULT="UNKNOWN" STUDY_ID="STD-Na-et-al-2019">
<DESCRIPTION/>
</QUALITY_ITEM_DATA_ENTRY>
<QUALITY_ITEM_DATA_ENTRY RESULT="UNKNOWN" STUDY_ID="STD-Yong-et-al-2020">
<DESCRIPTION/>
</QUALITY_ITEM_DATA_ENTRY>
<QUALITY_ITEM_DATA_ENTRY RESULT="UNKNOWN" STUDY_ID="STD-Zhou-et-al-2010">
<DESCRIPTION/>
</QUALITY_ITEM_DATA_ENTRY>
</QUALITY_ITEM_DATA>
</QUALITY_ITEM>
</QUALITY_ITEMS>
<SOF_TABLES/>
<ADDITIONAL_TABLES/>
<ANALYSES_AND_DATA CALCULATED_DATA="YES" MODIFIED="2022-10-09 16:48:17 +0800" MODIFIED_BY="[Empty name]">
<COMPARISON ID="CMP-001" MODIFIED="2022-10-09 16:48:17 +0800" MODIFIED_BY="[Empty name]" NO="1">
<NAME>very low/extremely low birth weight infants have hypothermia</NAME>
<IV_OUTCOME CHI2="8925.717353991233" CI_END="1.1155810089539073" CI_START="1.067277775551017" CI_STUDY="95" CI_TOTAL="95" DF="45" EFFECT_SIZE="1.0911621408770034" ESTIMABLE="YES" I2="99.49583884168281" I2_Q="82.19639488743142" ID="CMP-001.01" LOG_CI_END="0.04750111246320778" LOG_CI_START="0.028277465993269326" LOG_DATA="YES" LOG_EFFECT_SIZE="0.037889289228238546" MODIFIED="2022-10-09 16:48:17 +0800" MODIFIED_BY="[Empty name]" NO="1" P_CHI2="0.0" P_Q="4.313116752641122E-9" P_Z="1.1091555454019567E-14" Q="61.78523917178139" RANDOM="YES" SCALE="100.0" SHOW_PARTICIPANTS="NO" SORT_BY="STUDY" STUDIES="10" SUBGROUPS="YES" SUBGROUP_TEST="YES" TAU2="8.629828895302921E-4" TOTALS="YES" TOTAL_1="0" TOTAL_2="0" WEIGHT="99.99999999999999" Z="7.726072408093625">
<NAME>Risk factors</NAME>
<GROUP_LABEL_1>&#20302;&#20307;&#28201;&#32452;</GROUP_LABEL_1>
<GROUP_LABEL_2>&#27491;&#24120;&#32452;</GROUP_LABEL_2>
<GRAPH_LABEL_1>Favours [experimental]</GRAPH_LABEL_1>
<GRAPH_LABEL_2>Favours [control]</GRAPH_LABEL_2>
<EFFECT_MEASURE>Odds Ratio</EFFECT_MEASURE>
<IV_SUBGROUP CHI2="59.70540733810037" CI_END="1.0014212977935253" CI_START="0.9956468790379971" DF="5" EFFECT_SIZE="0.9985299142991682" ESTIMABLE="YES" I2="91.62554913713937" ID="CMP-001.01.01" LOG_CI_END="6.168235476583921E-4" LOG_CI_START="-0.001894663260498701" LOG_EFFECT_SIZE="-6.389198564201629E-4" MODIFIED="2022-08-24 12:30:20 +0800" MODIFIED_BY="[Empty name]" NO="1" P_CHI2="1.3983370017456309E-11" P_Z="0.31865486156352174" STUDIES="6" TAU2="6.233913160160733E-6" TOTAL_1="0" TOTAL_2="0" WEIGHT="46.12374202980239" Z="0.9972259488075556">
<NAME>Body weight</NAME>
<IV_DATA CI_END="3.7642817844715935" CI_START="1.0839794204818263" EFFECT_SIZE="2.0200009869457523" ESTIMABLE="YES" ESTIMATE="0.703098" LOG_CI_END="0.575682126142189" LOG_CI_START="0.03502103713223608" LOG_EFFECT_SIZE="0.3053515816372126" MODIFIED="2022-08-24 12:30:20 +0800" MODIFIED_BY="[Empty name]" ORDER="16" SE="0.317587" STUDY_ID="STD-Akter-et-al-2013" TOTAL_1="0" TOTAL_2="0" WEIGHT="0.12534910698791327"/>
<IV_DATA CI_END="0.9985044118844028" CI_START="0.9955068322412312" EFFECT_SIZE="0.997004495503373" ESTIMABLE="YES" ESTIMATE="-0.0030" LOG_CI_END="-6.500118620639406E-4" LOG_CI_START="-0.001955755029355552" LOG_EFFECT_SIZE="-0.0013028834457097448" MODIFIED="2022-08-24 12:30:20 +0800" MODIFIED_BY="[Empty name]" ORDER="17" SE="7.67E-4" STUDY_ID="STD-Gao-et-al-2022" TOTAL_1="0" TOTAL_2="0" WEIGHT="14.765515255769346"/>
<IV_DATA CI_END="2.0820580980797896" CI_START="1.3880489461491807" EFFECT_SIZE="1.699999573194364" ESTIMABLE="YES" ESTIMATE="0.530628" LOG_CI_END="0.31849284396578736" LOG_CI_START="0.14240478072093007" LOG_EFFECT_SIZE="0.23044881234335873" MODIFIED="2022-08-24 12:30:20 +0800" MODIFIED_BY="[Empty name]" ORDER="18" SE="0.103435" STUDY_ID="STD-Miller-et-al-2011" TOTAL_1="0" TOTAL_2="0" WEIGHT="1.1028640122016145"/>
<IV_DATA CI_END="0.9985009155673311" CI_START="0.9975033310591175" EFFECT_SIZE="0.9980019986673331" ESTIMABLE="YES" ESTIMATE="-0.0020" LOG_CI_END="-6.515325702867231E-4" LOG_CI_START="-0.0010856453573263147" LOG_EFFECT_SIZE="-8.685889638064984E-4" MODIFIED="2022-08-24 12:30:20 +0800" MODIFIED_BY="[Empty name]" ORDER="19" SE="2.55E-4" STUDY_ID="STD-Na-et-al-2019" TOTAL_1="0" TOTAL_2="0" WEIGHT="14.774467554297292"/>
<IV_DATA CI_END="1.0010000813803341" CI_START="0.9990009177831882" EFFECT_SIZE="1.0" ESTIMABLE="YES" ESTIMATE="0.0" LOG_CI_END="4.341127870395351E-4" LOG_CI_START="-4.3411278703957534E-4" LOG_EFFECT_SIZE="0.0" MODIFIED="2022-08-24 12:30:20 +0800" MODIFIED_BY="[Empty name]" ORDER="20" SE="5.1E-4" STUDY_ID="STD-Yong-et-al-2020" TOTAL_1="0" TOTAL_2="0" WEIGHT="14.771128831257416"/>
<IV_DATA CI_END="2.2311527639229563" CI_START="1.2649968266483804" EFFECT_SIZE="1.6800003470625544" ESTIMABLE="YES" ESTIMATE="0.518794" LOG_CI_END="0.34852930684029815" LOG_CI_START="0.10208943604873305" LOG_EFFECT_SIZE="0.22530937144451565" MODIFIED="2022-08-24 12:30:20 +0800" MODIFIED_BY="[Empty name]" ORDER="21" SE="0.14476" STUDY_ID="STD-Zhou-et-al-2010" TOTAL_1="0" TOTAL_2="0" WEIGHT="0.5844172692888119"/>
</IV_SUBGROUP>
<IV_SUBGROUP CHI2="14.068102308802096" CI_END="3.276617906647921" CI_START="1.1896513996475373" DF="2" EFFECT_SIZE="1.9743437083633344" ESTIMABLE="YES" I2="85.78344146140702" ID="CMP-001.01.02" LOG_CI_END="0.5154258003358786" LOG_CI_START="0.07541971988936817" LOG_EFFECT_SIZE="0.29542276011262336" MODIFIED="2022-08-24 12:31:51 +0800" MODIFIED_BY="[Empty name]" NO="2" P_CHI2="8.813621050667297E-4" P_Z="0.008491797432920592" STUDIES="3" TAU2="0.1717622725540789" TOTAL_1="0" TOTAL_2="0" WEIGHT="1.3165192873561078" Z="2.631863493552547">
<NAME>Failure to keep warm in time</NAME>
<IV_DATA CI_END="4.829271448738888" CI_START="2.3796760916669797" EFFECT_SIZE="3.3900002664799143" ESTIMABLE="YES" ESTIMATE="1.22083" LOG_CI_END="0.6838816173647596" LOG_CI_START="0.3765178473191344" LOG_EFFECT_SIZE="0.530199732341947" MODIFIED="2022-08-24 12:31:51 +0800" MODIFIED_BY="[Empty name]" ORDER="22" SE="0.180547" STUDY_ID="STD-Emilijia-et-al-2018" TOTAL_1="0" TOTAL_2="0" WEIGHT="0.3810817810808088"/>
<IV_DATA CI_END="2.062323694709544" CI_START="1.1302136049394107" EFFECT_SIZE="1.5267174910734593" ESTIMABLE="YES" ESTIMATE="0.42312" LOG_CI_END="0.31435683155527283" LOG_CI_START="0.053160530810535" LOG_EFFECT_SIZE="0.18375868118290395" MODIFIED="2022-08-24 12:31:51 +0800" MODIFIED_BY="[Empty name]" ORDER="23" SE="0.153428" STUDY_ID="STD-Li-et-al-2013" TOTAL_1="0" TOTAL_2="0" WEIGHT="0.5225178607227601"/>
<IV_DATA CI_END="2.120567115330241" CI_START="1.0752319866777462" EFFECT_SIZE="1.5100005272515742" ESTIMABLE="YES" ESTIMATE="0.41211" LOG_CI_END="0.32645202230683895" LOG_CI_START="0.031502175567459254" LOG_EFFECT_SIZE="0.17897709893714908" MODIFIED="2022-08-24 12:31:51 +0800" MODIFIED_BY="[Empty name]" ORDER="24" SE="0.173255" STUDY_ID="STD-Maria-et-al-2014" TOTAL_1="0" TOTAL_2="0" WEIGHT="0.41291964555253885"/>
</IV_SUBGROUP>
<IV_SUBGROUP CHI2="23.860290345426442" CI_END="2.43150902056787" CI_START="1.4272300134327214" DF="6" EFFECT_SIZE="1.862880203364367" ESTIMABLE="YES" I2="74.85361697976955" ID="CMP-001.01.03" LOG_CI_END="0.38587588508066456" LOG_CI_START="0.15449396997148093" LOG_EFFECT_SIZE="0.2701849275260728" MODIFIED="2022-08-24 13:59:59 +0800" MODIFIED_BY="[Empty name]" NO="3" P_CHI2="5.540789366077492E-4" P_Z="4.710058831146375E-6" STUDIES="7" TAU2="0.07062587597250501" TOTAL_1="0" TOTAL_2="0" WEIGHT="4.765907199019529" Z="4.577304383246929">
<NAME>Neonatal resuscitation</NAME>
<IV_DATA CI_END="3.477186102406093" CI_START="1.6981826070896084" EFFECT_SIZE="2.42999937463361" ESTIMABLE="YES" ESTIMATE="0.887891" LOG_CI_END="0.5412279351713594" LOG_CI_START="0.22998438849176092" LOG_EFFECT_SIZE="0.3856061618315602" MODIFIED="2022-08-24 13:59:59 +0800" MODIFIED_BY="[Empty name]" ORDER="25" SE="0.182826" STUDY_ID="STD-Akter-et-al-2013" TOTAL_1="0" TOTAL_2="0" WEIGHT="0.371877945684512"/>
<IV_DATA CI_END="7.118449120409142" CI_START="1.2753008588114272" EFFECT_SIZE="3.012999216173683" ESTIMABLE="YES" ESTIMATE="1.102936" LOG_CI_END="0.8523853852359872" LOG_CI_START="0.10561265214890261" LOG_EFFECT_SIZE="0.47899901869244493" MODIFIED="2022-08-24 13:59:59 +0800" MODIFIED_BY="[Empty name]" ORDER="26" SE="0.438658" STUDY_ID="STD-Dong-et-al-2021" TOTAL_1="0" TOTAL_2="0" WEIGHT="0.06597072200255337"/>
<IV_DATA CI_END="8.818035062336616" CI_START="1.2089121877356017" EFFECT_SIZE="3.265000774691884" ESTIMABLE="YES" ESTIMATE="1.18326" LOG_CI_END="0.9453718213386868" LOG_CI_START="0.08239475597499663" LOG_EFFECT_SIZE="0.5138832886568417" MODIFIED="2022-08-24 13:59:59 +0800" MODIFIED_BY="[Empty name]" ORDER="27" SE="0.506917" STUDY_ID="STD-Gao-et-al-2022" TOTAL_1="0" TOTAL_2="0" WEIGHT="0.04945576868445984"/>
<IV_DATA CI_END="1.4187821072395914" CI_START="1.1012976511127246" EFFECT_SIZE="1.2500005608573637" ESTIMABLE="YES" ESTIMATE="0.223144" LOG_CI_END="0.15191570279390645" LOG_CI_START="0.04190471294573204" LOG_EFFECT_SIZE="0.09691020786981924" MODIFIED="2022-08-24 13:59:59 +0800" MODIFIED_BY="[Empty name]" ORDER="28" SE="0.064621" STUDY_ID="STD-Miller-et-al-2011" TOTAL_1="0" TOTAL_2="0" WEIGHT="2.530549011223745"/>
<IV_DATA CI_END="1.6869539182993507" CI_START="1.1969749662054967" EFFECT_SIZE="1.4210002144076528" ESTIMABLE="YES" ESTIMATE="0.351361" LOG_CI_END="0.22710321933977767" LOG_CI_START="0.07808506757223925" LOG_EFFECT_SIZE="0.1525941434560084" MODIFIED="2022-08-24 13:59:59 +0800" MODIFIED_BY="[Empty name]" ORDER="29" SE="0.087534" STUDY_ID="STD-Na-et-al-2019" TOTAL_1="0" TOTAL_2="0" WEIGHT="1.4956947959049707"/>
<IV_DATA CI_END="6.371380999083419" CI_START="1.5151277465607897" EFFECT_SIZE="3.107001148313514" ESTIMABLE="YES" ESTIMATE="1.133658" LOG_CI_END="0.8042335760210049" LOG_CI_START="0.18044925150994842" LOG_EFFECT_SIZE="0.4923414137654767" MODIFIED="2022-08-24 13:59:59 +0800" MODIFIED_BY="[Empty name]" ORDER="30" SE="0.366414" STUDY_ID="STD-Yong-et-al-2020" TOTAL_1="0" TOTAL_2="0" WEIGHT="0.09436697445240796"/>
<IV_DATA CI_END="3.340585674354741" CI_START="1.1035186604154024" EFFECT_SIZE="1.9199996428038282" ESTIMABLE="YES" ESTIMATE="0.652325" LOG_CI_END="0.5238226143691309" LOG_CI_START="0.04277968144594652" LOG_EFFECT_SIZE="0.2833011479075388" MODIFIED="2022-08-24 13:59:59 +0800" MODIFIED_BY="[Empty name]" ORDER="31" SE="0.282567" STUDY_ID="STD-Zhou-et-al-2010" TOTAL_1="0" TOTAL_2="0" WEIGHT="0.1579919810668806"/>
</IV_SUBGROUP>
<IV_SUBGROUP CHI2="2.7557096997914883" CI_END="1.437509164735952" CI_START="0.8674133697397981" DF="2" EFFECT_SIZE="1.1166533341263325" ESTIMABLE="YES" I2="27.423414732280012" ID="CMP-001.01.04" LOG_CI_END="0.15761062218362584" LOG_CI_START="-0.0617738882058521" LOG_EFFECT_SIZE="0.04791836698888691" MODIFIED="2022-08-24 14:07:40 +0800" MODIFIED_BY="[Empty name]" NO="4" P_CHI2="0.25211904824125886" P_Z="0.391888358156277" STUDIES="3" TAU2="0.021811459699751796" TOTAL_1="0" TOTAL_2="0" WEIGHT="14.977573045868063" Z="0.8561978539820907">
<NAME>Gestational age</NAME>
<IV_DATA CI_END="4.508009744013184" CI_START="0.8962053045888093" EFFECT_SIZE="2.010000558637399" ESTIMABLE="YES" ESTIMATE="0.698135" LOG_CI_END="0.6539848460978009" LOG_CI_START="-0.04759248985074755" LOG_EFFECT_SIZE="0.30319617812352667" MODIFIED="2022-08-24 14:07:40 +0800" MODIFIED_BY="[Empty name]" ORDER="32" SE="0.41211" STUDY_ID="STD-Maria-et-al-2014" TOTAL_1="0" TOTAL_2="0" WEIGHT="0.07469976612044935"/>
<IV_DATA CI_END="1.0991519896397706" CI_START="1.0948518266841305" EFFECT_SIZE="1.0969998011214948" ESTIMABLE="YES" ESTIMATE="0.092579" LOG_CI_END="0.04105775038333604" LOG_CI_START="0.03935534729690632" LOG_EFFECT_SIZE="0.040206548840121134" MODIFIED="2022-08-24 14:07:40 +0800" MODIFIED_BY="[Empty name]" ORDER="33" SE="0.0010" STUDY_ID="STD-Na-et-al-2019" TOTAL_1="0" TOTAL_2="0" WEIGHT="14.758479092061553"/>
<IV_DATA CI_END="1.558557867623043" CI_START="0.48899600959971623" EFFECT_SIZE="0.8729997583034663" ESTIMABLE="YES" ESTIMATE="-0.13582" LOG_CI_END="0.19272293181196537" LOG_CI_START="-0.3106946848761647" LOG_EFFECT_SIZE="-0.05898587653209969" MODIFIED="2022-08-24 14:07:40 +0800" MODIFIED_BY="[Empty name]" ORDER="34" SE="0.29571" STUDY_ID="STD-Yong-et-al-2020" TOTAL_1="0" TOTAL_2="0" WEIGHT="0.14439418768605972"/>
</IV_SUBGROUP>
<IV_SUBGROUP CHI2="0.9491736182217924" CI_END="1.2460074973101793" CI_START="0.9305160202057715" DF="2" EFFECT_SIZE="1.0767682840535477" ESTIMABLE="YES" I2="0.0" ID="CMP-001.01.05" LOG_CI_END="0.09552065550986355" LOG_CI_START="-0.03127614544877197" LOG_EFFECT_SIZE="0.0321222550305458" MODIFIED="2022-08-24 16:18:36 +0800" MODIFIED_BY="[Empty name]" NO="5" P_CHI2="0.6221421087052179" P_Z="0.32068036455987725" STUDIES="3" TAU2="0.0" TOTAL_1="0" TOTAL_2="0" WEIGHT="2.069494526696627" Z="0.993060747370417">
<NAME>Premature rupture of membranes</NAME>
<IV_DATA CI_END="1.609494821617798" CI_START="0.3976431219921698" EFFECT_SIZE="0.8000028410564125" ESTIMABLE="YES" ESTIMATE="-0.22314" LOG_CI_END="0.206689583726551" LOG_CI_START="-0.4005065251103343" LOG_EFFECT_SIZE="-0.09690847069189164" MODIFIED="2022-08-24 16:18:36 +0800" MODIFIED_BY="[Empty name]" ORDER="20" SE="0.35667" STUDY_ID="STD-Miller-et-al-2011" TOTAL_1="0" TOTAL_2="0" WEIGHT="0.09955828133668256"/>
<IV_DATA CI_END="1.2628204543469317" CI_START="0.918521767920288" EFFECT_SIZE="1.0769995711664164" ESTIMABLE="YES" ESTIMATE="0.074179" LOG_CI_END="0.10134160769757977" LOG_CI_START="-0.03691054695137716" LOG_EFFECT_SIZE="0.032215530373101285" MODIFIED="2022-08-24 16:18:36 +0800" MODIFIED_BY="[Empty name]" ORDER="21" SE="0.08121" STUDY_ID="STD-Na-et-al-2019" TOTAL_1="0" TOTAL_2="0" WEIGHT="1.7097067675936972"/>
<IV_DATA CI_END="1.8493497636670544" CI_START="0.782549501232164" EFFECT_SIZE="1.2029994742980872" ESTIMABLE="YES" ESTIMATE="0.184818" LOG_CI_END="0.26701905613773463" LOG_CI_START="-0.10648818102494423" LOG_EFFECT_SIZE="0.08026543755639524" MODIFIED="2022-08-24 16:18:36 +0800" MODIFIED_BY="[Empty name]" ORDER="22" SE="0.2194" STUDY_ID="STD-Yong-et-al-2020" TOTAL_1="0" TOTAL_2="0" WEIGHT="0.26022947776624705"/>
</IV_SUBGROUP>
<IV_SUBGROUP CHI2="20.343279023866366" CI_END="1.6241359285804915" CI_START="1.0088842390525177" DF="3" EFFECT_SIZE="1.2800645063526226" ESTIMABLE="YES" I2="85.25311481752547" ID="CMP-001.01.06" LOG_CI_END="0.21062237377341378" LOG_CI_START="0.00384133747092519" LOG_EFFECT_SIZE="0.10723185562216948" MODIFIED="2022-08-24 16:26:23 +0800" MODIFIED_BY="[Empty name]" NO="6" P_CHI2="1.4408681543498503E-4" P_Z="0.04207436599324668" STUDIES="4" TAU2="0.0439847127375508" TOTAL_1="0" TOTAL_2="0" WEIGHT="11.282862351502676" Z="2.0327838449112337">
<NAME>Maternal combined complications</NAME>
<IV_DATA CI_END="2.585304983609987" CI_START="1.5472056801342275" EFFECT_SIZE="1.999999638880142" ESTIMABLE="YES" ESTIMATE="0.693147" LOG_CI_END="0.412511783362643" LOG_CI_START="0.1895480511329436" LOG_EFFECT_SIZE="0.3010299172477933" MODIFIED="2022-08-24 16:26:23 +0800" MODIFIED_BY="[Empty name]" ORDER="23" SE="0.13097" STUDY_ID="STD-Maria-et-al-2014" TOTAL_1="0" TOTAL_2="0" WEIGHT="0.7077589807881854"/>
<IV_DATA CI_END="1.2807749042332643" CI_START="0.9208452426744196" EFFECT_SIZE="1.085999759438273" ESTIMABLE="YES" ESTIMATE="0.082501" LOG_CI_END="0.10747280933926495" LOG_CI_START="-0.03581335123626459" LOG_EFFECT_SIZE="0.03582972905150022" MODIFIED="2022-08-24 16:26:23 +0800" MODIFIED_BY="[Empty name]" ORDER="24" SE="0.084167" STUDY_ID="STD-Miller-et-al-2011" TOTAL_1="0" TOTAL_2="0" WEIGHT="1.6045005995771797"/>
<IV_DATA CI_END="1.153688919190429" CI_START="1.0488092108249578" EFFECT_SIZE="1.0999998022152604" ESTIMABLE="YES" ESTIMATE="0.09531" LOG_CI_END="0.06208872139192497" LOG_CI_START="0.020696492748472975" LOG_EFFECT_SIZE="0.041392607070198914" MODIFIED="2022-08-24 16:26:23 +0800" MODIFIED_BY="[Empty name]" ORDER="25" SE="0.024314" STUDY_ID="STD-Na-et-al-2019" TOTAL_1="0" TOTAL_2="0" WEIGHT="8.768725954937114"/>
<IV_DATA CI_END="1.942543215895053" CI_START="0.730218079379524" EFFECT_SIZE="1.190999654165613" ESTIMABLE="YES" ESTIMATE="0.174793" LOG_CI_END="0.2883706893601999" LOG_CI_START="-0.13654741860956973" LOG_EFFECT_SIZE="0.07591163537531506" MODIFIED="2022-08-24 16:26:23 +0800" MODIFIED_BY="[Empty name]" ORDER="26" SE="0.249599" STUDY_ID="STD-Yong-et-al-2020" TOTAL_1="0" TOTAL_2="0" WEIGHT="0.2018768162001974"/>
</IV_SUBGROUP>
<IV_SUBGROUP CHI2="45.92110779498492" CI_END="2.409094191199512" CI_START="1.1538870367957361" DF="5" EFFECT_SIZE="1.6672799877780053" ESTIMABLE="YES" I2="89.11176093067586" ID="CMP-001.01.07" LOG_CI_END="0.38185378045433854" LOG_CI_START="0.06216329435039336" LOG_EFFECT_SIZE="0.22200853740236598" MODIFIED="2022-08-24 16:29:30 +0800" MODIFIED_BY="[Empty name]" NO="7" P_CHI2="9.424373170752176E-9" P_Z="0.006485131751333043" STUDIES="6" TAU2="0.16483302191550933" TOTAL_1="0" TOTAL_2="0" WEIGHT="4.277245885138457" Z="2.722187593831439">
<NAME>Caesarean section</NAME>
<IV_DATA CI_END="1.8095008195727125" CI_START="1.0071846698303684" EFFECT_SIZE="1.3500005501921557" ESTIMABLE="YES" ESTIMATE="0.300105" LOG_CI_END="0.25755878414818384" LOG_CI_START="0.003109106834966995" LOG_EFFECT_SIZE="0.1303339454915754" MODIFIED="2022-08-24 16:28:09 +0800" MODIFIED_BY="[Empty name]" ORDER="27" SE="0.149465" STUDY_ID="STD-Akter-et-al-2013" TOTAL_1="0" TOTAL_2="0" WEIGHT="0.5495496398766744"/>
<IV_DATA CI_END="5.443553344011471" CI_START="1.0449467886094315" EFFECT_SIZE="2.384999703448392" ESTIMABLE="YES" ESTIMATE="0.869199" LOG_CI_END="0.7358824831387236" LOG_CI_START="0.019094175612925587" LOG_EFFECT_SIZE="0.3774883293758246" MODIFIED="2022-08-24 16:29:30 +0800" MODIFIED_BY="[Empty name]" ORDER="28" SE="0.421045" STUDY_ID="STD-Dong-et-al-2021" TOTAL_1="0" TOTAL_2="0" WEIGHT="0.07157819247804319"/>
<IV_DATA CI_END="4.381868064783438" CI_START="1.330989789025676" EFFECT_SIZE="2.414999306642645" ESTIMABLE="YES" ESTIMATE="0.881699" LOG_CI_END="0.6416592970952646" LOG_CI_START="0.12417472370396584" LOG_EFFECT_SIZE="0.38291701039961523" MODIFIED="2022-08-24 16:29:30 +0800" MODIFIED_BY="[Empty name]" ORDER="29" SE="0.303973" STUDY_ID="STD-Li-et-al-2013" TOTAL_1="0" TOTAL_2="0" WEIGHT="0.13672230710167838"/>
<IV_DATA CI_END="1.5180677520490102" CI_START="1.1132567066384502" EFFECT_SIZE="1.299999656192307" ESTIMABLE="YES" ESTIMATE="0.262364" LOG_CI_END="0.18129115475076735" LOG_CI_START="0.04659532014936216" LOG_EFFECT_SIZE="0.11394323745006475" MODIFIED="2022-08-24 16:29:30 +0800" MODIFIED_BY="[Empty name]" ORDER="30" SE="0.079121" STUDY_ID="STD-Miller-et-al-2011" TOTAL_1="0" TOTAL_2="0" WEIGHT="1.7900977958843338"/>
<IV_DATA CI_END="1.0504442508489442" CI_START="0.7456095772000138" EFFECT_SIZE="0.8849979060696508" ESTIMABLE="YES" ESTIMATE="-0.12217" LOG_CI_END="0.02137300848767314" LOG_CI_START="-0.1274885221959137" LOG_EFFECT_SIZE="-0.05305775685412029" MODIFIED="2022-08-24 16:29:30 +0800" MODIFIED_BY="[Empty name]" ORDER="31" SE="0.087442" STUDY_ID="STD-Na-et-al-2019" TOTAL_1="0" TOTAL_2="0" WEIGHT="1.4985244045142345"/>
<IV_DATA CI_END="6.014678393283771" CI_START="2.4109120489378344" EFFECT_SIZE="3.8079995547339416" ESTIMABLE="YES" ESTIMATE="1.337104" LOG_CI_END="0.7792124104362479" LOG_CI_START="0.3821813674252834" LOG_EFFECT_SIZE="0.5806968889307657" MODIFIED="2022-08-24 16:29:30 +0800" MODIFIED_BY="[Empty name]" ORDER="32" SE="0.233218" STUDY_ID="STD-Yong-et-al-2020" TOTAL_1="0" TOTAL_2="0" WEIGHT="0.23077354528349417"/>
</IV_SUBGROUP>
<IV_SUBGROUP CHI2="25.440387573679427" CI_END="1.4379871921224303" CI_START="0.4223275752753275" DF="3" EFFECT_SIZE="0.7792956076650519" ESTIMABLE="YES" I2="88.20772682290503" ID="CMP-001.01.08" LOG_CI_END="0.15775501788599808" LOG_CI_START="-0.3743505610119094" LOG_EFFECT_SIZE="-0.10829777156295566" MODIFIED="2022-08-24 16:32:05 +0800" MODIFIED_BY="[Empty name]" NO="8" P_CHI2="1.2489900036660728E-5" P_Z="0.4249804243326497" STUDIES="4" TAU2="0.32089770834104453" TOTAL_1="0" TOTAL_2="0" WEIGHT="3.0514013753126195" Z="0.7978105860456104">
<NAME>Antenatal steroids</NAME>
<IV_DATA CI_END="0.8811329694497244" CI_START="0.1682215756815118" EFFECT_SIZE="0.38500074870805384" ESTIMABLE="YES" ESTIMATE="-0.95451" LOG_CI_END="-0.054958548408875575" LOG_CI_START="-0.7741183034340702" LOG_EFFECT_SIZE="-0.4145384259214729" MODIFIED="2022-08-24 16:32:05 +0800" MODIFIED_BY="[Empty name]" ORDER="33" SE="0.422438" STUDY_ID="STD-Dong-et-al-2021" TOTAL_1="0" TOTAL_2="0" WEIGHT="0.07110917709801236"/>
<IV_DATA CI_END="0.827874920390056" CI_START="0.2522721530852051" EFFECT_SIZE="0.45700086285699965" ESTIMABLE="YES" ESTIMATE="-0.78307" LOG_CI_END="-0.08203527370759332" LOG_CI_START="-0.5981306861803656" LOG_EFFECT_SIZE="-0.3400829799439794" MODIFIED="2022-08-24 16:32:05 +0800" MODIFIED_BY="[Empty name]" ORDER="34" SE="0.303157" STUDY_ID="STD-Li-et-al-2013" TOTAL_1="0" TOTAL_2="0" WEIGHT="0.13745246538739078"/>
<IV_DATA CI_END="0.9071161758907602" CI_START="0.7055375735857282" EFFECT_SIZE="0.8000028410564125" ESTIMABLE="YES" ESTIMATE="-0.22314" LOG_CI_END="-0.042337088554844006" LOG_CI_START="-0.15147985282893925" LOG_EFFECT_SIZE="-0.09690847069189164" MODIFIED="2022-08-24 16:32:05 +0800" MODIFIED_BY="[Empty name]" ORDER="35" SE="0.064111" STUDY_ID="STD-Miller-et-al-2011" TOTAL_1="0" TOTAL_2="0" WEIGHT="2.5639558391727357"/>
<IV_DATA CI_END="3.082109952507516" CI_START="1.3436336028920235" EFFECT_SIZE="2.0350003685496074" ESTIMABLE="YES" ESTIMATE="0.710496" LOG_CI_END="0.4888481278656961" LOG_CI_START="0.1282808565629695" LOG_EFFECT_SIZE="0.30856449221433285" MODIFIED="2022-08-24 16:32:05 +0800" MODIFIED_BY="[Empty name]" ORDER="36" SE="0.211799" STUDY_ID="STD-Yong-et-al-2020" TOTAL_1="0" TOTAL_2="0" WEIGHT="0.2788838936544803"/>
</IV_SUBGROUP>
<IV_SUBGROUP CHI2="6.200253375938649" CI_END="3.2786134509953464" CI_START="0.5423104877338433" DF="1" EFFECT_SIZE="1.333426585793168" ESTIMABLE="YES" I2="83.87162686156175" ID="CMP-001.01.09" LOG_CI_END="0.515690216304734" LOG_CI_START="-0.26575199666929644" LOG_EFFECT_SIZE="0.12496910981771872" MODIFIED="2022-08-24 16:33:52 +0800" MODIFIED_BY="[Empty name]" NO="9" P_CHI2="0.012773284345935165" P_Z="0.530738393075016" STUDIES="2" TAU2="0.3619988467759994" TOTAL_1="0" TOTAL_2="0" WEIGHT="3.200676198003833" Z="0.6268792505861198">
<NAME>Multiple birth</NAME>
<IV_DATA CI_END="4.694968291554964" CI_START="1.106257438101528" EFFECT_SIZE="2.279000569149447" ESTIMABLE="YES" ESTIMATE="0.823737" LOG_CI_END="0.6716326635139059" LOG_CI_START="0.04385620376517189" LOG_EFFECT_SIZE="0.35774443363953895" MODIFIED="2022-08-24 16:33:52 +0800" MODIFIED_BY="[Empty name]" ORDER="37" SE="0.368759" STUDY_ID="STD-Gao-et-al-2022" TOTAL_1="0" TOTAL_2="0" WEIGHT="0.09317814449949016"/>
<IV_DATA CI_END="1.0062283055898458" CI_START="0.8049871295275193" EFFECT_SIZE="0.9000004640921633" ESTIMABLE="YES" ESTIMATE="-0.10536" LOG_CI_END="0.0026965300326358887" LOG_CI_START="-0.09421106325928909" LOG_EFFECT_SIZE="-0.04575726661332664" MODIFIED="2022-08-24 16:33:52 +0800" MODIFIED_BY="[Empty name]" ORDER="38" SE="0.056924" STUDY_ID="STD-Miller-et-al-2011" TOTAL_1="0" TOTAL_2="0" WEIGHT="3.107498053504343"/>
</IV_SUBGROUP>
<IV_SUBGROUP CHI2="2.1940228739913397" CI_END="2.376215099722401" CI_START="0.9336800292003967" DF="1" EFFECT_SIZE="1.4895048115716967" ESTIMABLE="YES" I2="54.42162377364771" ID="CMP-001.01.10" LOG_CI_END="0.37588575128989704" LOG_CI_START="-0.029801930366138117" LOG_EFFECT_SIZE="0.1730419104618795" MODIFIED="2022-08-24 16:35:31 +0800" MODIFIED_BY="[Empty name]" NO="10" P_CHI2="0.13854712438520722" P_Z="0.09452333977845652" STUDIES="2" TAU2="0.06506623324949999" TOTAL_1="0" TOTAL_2="0" WEIGHT="0.6009805322854979" Z="1.672004981451934">
<NAME>Small for gestational age</NAME>
<IV_DATA CI_END="1.7076598434655015" CI_START="0.8888329928718887" EFFECT_SIZE="1.232000166182855" ESTIMABLE="YES" ESTIMATE="0.208639" LOG_CI_END="0.23240136587391366" LOG_CI_START="-0.05117983305428851" LOG_EFFECT_SIZE="0.09061076640981254" MODIFIED="2022-08-24 16:35:31 +0800" MODIFIED_BY="[Empty name]" ORDER="39" SE="0.166577" STUDY_ID="STD-Na-et-al-2019" TOTAL_1="0" TOTAL_2="0" WEIGHT="0.44567218805949843"/>
<IV_DATA CI_END="3.5123094171653038" CI_START="1.1491243588673437" EFFECT_SIZE="2.0089998275619174" ESTIMABLE="YES" ESTIMATE="0.697637" LOG_CI_END="0.54559276812481" LOG_CI_START="0.060367030818267754" LOG_EFFECT_SIZE="0.30297989947153886" MODIFIED="2022-08-24 16:35:31 +0800" MODIFIED_BY="[Empty name]" ORDER="40" SE="0.285024" STUDY_ID="STD-Yong-et-al-2020" TOTAL_1="0" TOTAL_2="0" WEIGHT="0.15530834422599943"/>
</IV_SUBGROUP>
<IV_SUBGROUP CHI2="22.124309309277415" CI_END="2.162805416975422" CI_START="0.7987521304493235" DF="2" EFFECT_SIZE="1.3143612268156937" ESTIMABLE="YES" I2="90.96016977505671" ID="CMP-001.01.11" LOG_CI_END="0.3350174486415139" LOG_CI_START="-0.09758797047216472" LOG_EFFECT_SIZE="0.11871473908467456" MODIFIED="2022-08-24 16:41:21 +0800" MODIFIED_BY="[Empty name]" NO="11" P_CHI2="1.5695408603022543E-5" P_Z="0.282061901484275" STUDIES="3" TAU2="0.15036100622995735" TOTAL_1="0" TOTAL_2="0" WEIGHT="3.490540037546217" Z="1.0756990216014366">
<NAME>1 min Apgar score</NAME>
<IV_DATA CI_END="14.213270777662864" CI_START="2.450778943177545" EFFECT_SIZE="5.901998367974773" ESTIMABLE="YES" ESTIMATE="1.775291" LOG_CI_END="1.1526940298793682" LOG_CI_START="0.3893041402656433" LOG_EFFECT_SIZE="0.7709990850725058" MODIFIED="2022-08-24 16:41:21 +0800" MODIFIED_BY="[Empty name]" ORDER="41" SE="0.448419" STUDY_ID="STD-Dong-et-al-2021" TOTAL_1="0" TOTAL_2="0" WEIGHT="0.06314207363449638"/>
<IV_DATA CI_END="0.9774944708384321" CI_START="0.6433300712049098" EFFECT_SIZE="0.7930016314780785" ESTIMABLE="YES" ESTIMATE="-0.23193" LOG_CI_END="-0.00988569049593176" LOG_CI_START="-0.19156614787971066" LOG_EFFECT_SIZE="-0.10072591918782121" MODIFIED="2022-08-24 16:41:21 +0800" MODIFIED_BY="[Empty name]" ORDER="42" SE="0.10672" STUDY_ID="STD-Li-et-al-2013" TOTAL_1="0" TOTAL_2="0" WEIGHT="1.0407220345987849"/>
<IV_DATA CI_END="1.2541905563591622" CI_START="0.9647653291108857" EFFECT_SIZE="1.0999998022152604" ESTIMABLE="YES" ESTIMATE="0.09531" LOG_CI_END="0.0983635263575692" LOG_CI_START="-0.015578312217171352" LOG_EFFECT_SIZE="0.041392607070198914" MODIFIED="2022-08-24 16:41:21 +0800" MODIFIED_BY="[Empty name]" ORDER="43" SE="0.06693" STUDY_ID="STD-Miller-et-al-2011" TOTAL_1="0" TOTAL_2="0" WEIGHT="2.386675929312936"/>
</IV_SUBGROUP>
<IV_SUBGROUP CHI2="5.689266550061511" CI_END="1.7844924874660206" CI_START="1.2120809221200393" DF="2" EFFECT_SIZE="1.4706968755403327" ESTIMABLE="YES" I2="64.84608371920321" ID="CMP-001.01.12" LOG_CI_END="0.25151472395941804" LOG_CI_START="0.08353161558687712" LOG_EFFECT_SIZE="0.16752316977314757" MODIFIED="2022-08-24 16:43:00 +0800" MODIFIED_BY="[Empty name]" NO="12" P_CHI2="0.058155651170122225" P_Z="9.260412063260563E-5" STUDIES="3" TAU2="0.016266731685650317" TOTAL_1="0" TOTAL_2="0" WEIGHT="4.843057531467975" Z="3.9091951864968535">
<NAME>5 min Apgar score</NAME>
<IV_DATA CI_END="1.4665943501035208" CI_START="1.1523289353875028" EFFECT_SIZE="1.299999656192307" ESTIMABLE="YES" ESTIMATE="0.262364" LOG_CI_END="0.1663100075901859" LOG_CI_START="0.061576467309943615" LOG_EFFECT_SIZE="0.11394323745006475" MODIFIED="2022-08-24 16:43:00 +0800" MODIFIED_BY="[Empty name]" ORDER="44" SE="0.061521" STUDY_ID="STD-Miller-et-al-2011" TOTAL_1="0" TOTAL_2="0" WEIGHT="2.7434546686523023"/>
<IV_DATA CI_END="1.8297334247673767" CI_START="1.367808348531844" EFFECT_SIZE="1.5820002066954924" ESTIMABLE="YES" ESTIMATE="0.45869" LOG_CI_END="0.26238782165086844" LOG_CI_START="0.13602525015753666" LOG_EFFECT_SIZE="0.19920653590420256" MODIFIED="2022-08-24 16:43:00 +0800" MODIFIED_BY="[Empty name]" ORDER="45" SE="0.074226" STUDY_ID="STD-Na-et-al-2019" TOTAL_1="0" TOTAL_2="0" WEIGHT="2.0009587284835337"/>
<IV_DATA CI_END="4.452629829662382" CI_START="1.0929354014833463" EFFECT_SIZE="2.2060001746461353" ESTIMABLE="YES" ESTIMATE="0.791181" LOG_CI_END="0.648616591466876" LOG_CI_START="0.03859449350651737" LOG_EFFECT_SIZE="0.34360554248669667" MODIFIED="2022-08-24 16:43:00 +0800" MODIFIED_BY="[Empty name]" ORDER="46" SE="0.35833" STUDY_ID="STD-Yong-et-al-2020" TOTAL_1="0" TOTAL_2="0" WEIGHT="0.09864413433213969"/>
</IV_SUBGROUP>
</IV_OUTCOME>
</COMPARISON>
</ANALYSES_AND_DATA>
<FIGURES MODIFIED="2022-08-24 12:10:49 +0800" MODIFIED_BY="[Empty name]"/>
<FEEDBACK/>
<APPENDICES/>
<EXTENSIONS/>
</COCHRANE_REVIEW>
